# Supplementary material for: Magnetometry with a space-based differential atom interferometer
Source: Nat Commun. 2026 Jul 11;17:6089. doi: 10.1038/s41467-026-75230-2 (PMC13356038; doi:10.1038/s41467-026-75230-2)
Supplement: Supplementary file 3 — Source Data [file 41467_2026_75230_MOESM3_ESM.xlsx]

## Sheet: Figure 2
Subplot a								Subplot c							Subplot d
Data								Data							Data
m_F = 2 trajectory		m_F = 0 trajectory		in-trap transport		Bragg beam		m_F = 2 trajectory		m_F = 0 trajectory		Bragg beam center			Time of flight	BEC radius x	Std x	Time of flight	BEC radius y	Std y	Time of flight	BEC radius z	Std z
x	z	x	z	x	z	z = 11.976*(x-0.0209)		x'	y'	x'	y'	x'	y'		20	42.2298	0.89056	25.13	49.4833	2.1961	20	36.726	0.4575
4.6344	1.4686	4.7155	1.5917	4.6616	0.4964			-0.17577	-0.1133	-0.12176	-0.088421	0	0		25	41.0815	0.44257	35.13	52.8847	1.0492	25	37.4522	0.71983
4.6371	1.4804	4.7185	1.6017	4.6616	0.4988	Beam width		-0.17485	-0.11056	-0.11953	-0.087				30	40.599	0.43956	45.13	57.2111	1.4416	30	39.0968	0.54325
4.6397	1.4924	4.7214	1.6116	4.6616	0.5013	0.47215		-0.17388	-0.10782	-0.1173	-0.085579	Beam width			35	39.2052	1.0344	55.13	61.0645	1.093	35	40.3902	0.11549
4.6424	1.5044	4.7244	1.6215	4.6616	0.5039			-0.17286	-0.10509	-0.11506	-0.084158	0.47215			40	37.2479	0.21304	65.13	69.7136	0.47199	40	43.0833	1.0137
4.6452	1.5166	4.7273	1.6314	4.6616	0.5066			-0.17179	-0.10236	-0.11283	-0.082737				45	37.124	0.3512	75.13	94.1231	11.374	45	43.3025	0.99518
4.6479	1.5288	4.7303	1.6413	4.6616	0.5094			-0.17067	-0.099645	-0.1106	-0.081316				50	38.2305	0.50008				50	45.6051	1.0024
4.6507	1.5411	4.7332	1.6512	4.6616	0.5123			-0.1695	-0.096931	-0.10837	-0.079895				55	37.7461	0.57595				55	48.5921	0.27198
4.6536	1.5534	4.7362	1.6611	4.6616	0.5154			-0.16827	-0.094223	-0.10614	-0.078474				60	37.9359	1.319				60	50.3359	0.35907
4.6564	1.5659	4.7391	1.6711	4.6616	0.5185			-0.167	-0.091521	-0.10391	-0.077054				65	38.6936	0.54083				65	52.8235	0.64841
4.6593	1.5784	4.7421	1.681	4.6615	0.5218			-0.16567	-0.088825	-0.10167	-0.075633				70	38.9774	1.1035				70	54.977	1.9103
4.6622	1.5911	4.745	1.6909	4.6615	0.5253			-0.16429	-0.086135	-0.099442	-0.074212				75	41.2821	0.82143				75	57.4812	0.57202
4.6652	1.6038	4.748	1.7008	4.6615	0.5289			-0.16287	-0.083451	-0.097211	-0.072791				80	40.8741	1.4385				80	63.598	1.1769
4.6682	1.6165	4.7509	1.7107	4.6615	0.5326			-0.16139	-0.080772	-0.094979	-0.07137				85	44.058	1.8675				85	65.2191	1.7331
4.6712	1.6294	4.7539	1.7206	4.6615	0.5366			-0.15986	-0.0781	-0.092747	-0.069949				90	44.9347	2.9059				90	67.2109	1.3505
4.6743	1.6423	4.7568	1.7305	4.6615	0.5407			-0.15827	-0.075434	-0.090516	-0.068528				95	45.4972	0.87293				95	71.1916	1.1253
4.6774	1.6554	4.7598	1.7404	4.6614	0.545			-0.15664	-0.072773	-0.088284	-0.067107				100	46.4798	0.95263				100	72.0454	0.8758
4.6806	1.6685	4.7627	1.7504	4.6614	0.5496			-0.15496	-0.070119	-0.086052	-0.065687
4.6837	1.6816	4.7657	1.7603	4.6614	0.5544			-0.15322	-0.06747	-0.08382	-0.064266
4.6869	1.6949	4.7686	1.7702	4.6613	0.5595			-0.15143	-0.064828	-0.081589	-0.062845
4.6902	1.7082	4.7716	1.7801	4.6613	0.5648			-0.14959	-0.062191	-0.079357	-0.061424
4.6935	1.7216	4.7745	1.79	4.6612	0.5705			-0.14771	-0.05956	-0.077125	-0.060003
4.6968	1.7351	4.7775	1.7999	4.6612	0.5765			-0.14576	-0.056935	-0.074893	-0.058582
4.7002	1.7487	4.7804	1.8098	4.6611	0.5829			-0.14377	-0.054316	-0.072662	-0.057161
4.7036	1.7623	4.7834	1.8197	4.661	0.5896			-0.14173	-0.051703	-0.07043	-0.05574
4.707	1.776	4.7863	1.8297	4.6609	0.5968			-0.13964	-0.049096	-0.068198	-0.05432
4.7105	1.7898	4.7893	1.8396	4.6608	0.6045			-0.13749	-0.046495	-0.065967	-0.052899
4.714	1.8037	4.7922	1.8495	4.6607	0.6127			-0.13529	-0.0439	-0.063735	-0.051478
4.7175	1.8177	4.7952	1.8594	4.6605	0.6215			-0.13305	-0.041311	-0.061503	-0.050057
4.7211	1.8317	4.7981	1.8693	4.6604	0.631			-0.13075	-0.038728	-0.059271	-0.048636
4.7248	1.8458	4.8011	1.8792	4.6602	0.6412			-0.1284	-0.03615	-0.05704	-0.047215
4.7284	1.8599	4.804	1.8891	4.66	0.6523			-0.126	-0.033579	-0.054808	-0.045794
4.7322	1.8742	4.807	1.899	4.6598	0.6643			-0.12354	-0.031014	-0.052576	-0.044373
4.7359	1.8885	4.8099	1.909	4.6595	0.6773			-0.12104	-0.028454	-0.050344	-0.042953
4.7397	1.9029	4.8129	1.9189	4.6592	0.6916			-0.11849	-0.0259	-0.048113	-0.041532
4.7435	1.9173	4.8158	1.9288	4.6589	0.7072			-0.11588	-0.023353	-0.045881	-0.040111
4.7474	1.9319	4.8188	1.9387	4.6585	0.7245			-0.11322	-0.020811	-0.043649	-0.03869
4.7513	1.9465	4.8217	1.9486	4.6581	0.7435			-0.11052	-0.018275	-0.041418	-0.037269
4.7553	1.9611	4.8247	1.9585	4.6576	0.7646			-0.10776	-0.015746	-0.039186	-0.035848
4.7593	1.9759	4.8276	1.9684	4.6571	0.7881			-0.10495	-0.013222	-0.036954	-0.034427
4.7633	1.9907	4.8306	1.9784	4.6564	0.8145			-0.10208	-0.010704	-0.034722	-0.033006
4.7674	2.0056	4.8335	1.9883	4.6557	0.8446			-0.09917	-0.0081917	-0.032491	-0.031585
4.7716	2.0205	4.8365	1.9982	4.6549	0.8784			-0.096206	-0.0056857	-0.030259	-0.030165
4.7757	2.0355	4.8394	2.0081	4.6541	0.917			-0.093191	-0.0031855	-0.028027	-0.028744
4.78	2.0506	4.8424	2.018	4.6531	0.9612			-0.090124	-0.00069134	-0.025795	-0.027323
4.7842	2.0658	4.8453	2.0279	4.6519	1.012			-0.087007	0.0017969	-0.023564	-0.025902
4.7885	2.081	4.8483	2.0378	4.6504	1.0705			-0.083838	0.0042792	-0.021332	-0.024481
4.7929	2.0963	4.8512	2.0477	4.6481	1.1367			-0.080618	0.0067556	-0.0191	-0.02306
4.7973	2.1117	4.8542	2.0577	4.6441	1.2089			-0.077346	0.0092261	-0.016869	-0.021639
4.8017	2.1271	4.8571	2.0676	4.6366	1.2821			-0.074024	0.011691	-0.014637	-0.020218
4.8062	2.1426	4.8601	2.0775	4.6253	1.3369			-0.07065	0.014149	-0.012405	-0.018798
4.8107	2.1582	4.863	2.0874	4.6095	1.42			-0.067225	0.016602	-0.010173	-0.017377
4.8153	2.1738	4.866	2.0973					-0.063749	0.019048	-0.0079416	-0.015956
4.82	2.1895	4.8689	2.1072					-0.060222	0.021489	-0.0057099	-0.014535
4.8246	2.2052	4.8719	2.1171					-0.056644	0.023924	-0.0034781	-0.013114
4.8294	2.2211	4.8748	2.127					-0.053014	0.026353	-0.0012464	-0.011693
4.8341	2.2369	4.8778	2.137					-0.049333	0.028776	0.00098531	-0.010272
4.8389	2.2529	4.8807	2.1469					-0.045601	0.031193	0.003217	-0.0088514
4.8438	2.2689	4.8837	2.1568					-0.041818	0.033604	0.0054488	-0.0074305
4.8487	2.285	4.8866	2.1667					-0.037984	0.036009	0.0076805	-0.0060096
4.8537	2.3011	4.8896	2.1766					-0.034098	0.038408	0.0099122	-0.0045888
4.8587	2.3173	4.8925	2.1865					-0.030161	0.040802	0.012144	-0.0031679
4.8637	2.3336	4.8955	2.1964					-0.026174	0.043189	0.014376	-0.001747
4.8689	2.3499	4.8984	2.2064					-0.022134	0.04557	0.016607	-0.00032611
4.874	2.3663	4.9014	2.2163					-0.018044	0.047946	0.018839	0.0010948
4.8792	2.3828	4.9043	2.2262					-0.013903	0.050315	0.021071	0.0025156
4.8845	2.3993	4.9073	2.2361					-0.0097101	0.052679	0.023303	0.0039365
4.8898	2.4159	4.9102	2.246					-0.0054663	0.055036	0.025534	0.0053574
4.8952	2.4325	4.9132	2.2559					-0.0011712	0.057388	0.027766	0.0067783
4.9006	2.4492	4.9161	2.2658					0.003175	0.059734	0.029998	0.0081992
4.906	2.4659	4.9191	2.2757					0.0075723	0.062074	0.03223	0.00962
4.9115	2.4827	4.922	2.2857					0.012021	0.064408	0.034461	0.011041
4.9171	2.4996	4.925	2.2956					0.016521	0.066736	0.036693	0.012462
4.9227	2.5165	4.9279	2.3055					0.021072	0.069058	0.038925	0.013883
4.9284	2.5335	4.9309	2.3154					0.025674	0.071374	0.041156	0.015304
4.9341	2.5505	4.9338	2.3253					0.030327	0.073684	0.043388	0.016724
4.9399	2.5676	4.9368	2.3352					0.035032	0.075988	0.04562	0.018145
4.9458	2.5848	4.9397	2.3451					0.039787	0.078286	0.047852	0.019566
4.9516	2.602	4.9427	2.355					0.044594	0.080579	0.050083	0.020987
4.9576	2.6193	4.9456	2.365					0.049452	0.082865	0.052315	0.022408
4.9636	2.6366	4.9486	2.3749					0.054361	0.085145	0.054547	0.023829
4.9696	2.654	4.9515	2.3848					0.059322	0.08742	0.056779	0.02525
4.9757	2.6714	4.9545	2.3947					0.064334	0.089688	0.05901	0.026671
4.9819	2.6889	4.9574	2.4046					0.069396	0.091951	0.061242	0.028091
4.9881	2.7064	4.9604	2.4145					0.07451	0.094208	0.063474	0.029512
4.9944	2.724	4.9633	2.4244					0.079676	0.096459	0.065705	0.030933
5.0007	2.7416	4.9663	2.4344					0.084892	0.098703	0.067937	0.032354
5.0071	2.7593	4.9692	2.4443					0.090159	0.10094	0.070169	0.033775
5.0136	2.7771	4.9722	2.4542					0.095478	0.10318	0.072401	0.035196
5.0201	2.7949	4.9751	2.4641					0.10085	0.1054	0.074632	0.036617
5.0266	2.8127	4.9781	2.474					0.10627	0.10762	0.076864	0.038038
5.0332	2.8306	4.981	2.4839					0.11174	0.10984	0.079096	0.039459
5.0399	2.8486	4.984	2.4938					0.11726	0.11205	0.081328	0.040879
5.0466	2.8666	4.9869	2.5037					0.12284	0.11425	0.083559	0.0423
5.0534	2.8846	4.9899	2.5137					0.12847	0.11645	0.085791	0.043721
5.0603	2.9028	4.9928	2.5236					0.13414	0.11864	0.088023	0.045142
5.0672	2.9209	4.9958	2.5335					0.13987	0.12082	0.090254	0.046563
5.0742	2.9391	4.9987	2.5434					0.14565	0.123	0.092486	0.047984
5.0812	2.9574	5.0017	2.5533					0.15148	0.12518	0.094718	0.049405
5.0883	2.9757	5.0046	2.5632					0.15736	0.12735	0.09695	0.050826
5.0954	2.994	5.0076	2.5731					0.1633	0.12951	0.099181	0.052246
5.1026	3.0124	5.0105	2.583					0.16928	0.13166	0.10141	0.053667
5.1099	3.0308	5.0135	2.593					0.17531	0.13381	0.10364	0.055088
5.1172	3.0493	5.0164	2.6029					0.1814	0.13596	0.10588	0.056509
5.1246	3.0679	5.0194	2.6128					0.18754	0.13809	0.10811	0.05793
5.1321	3.0864	5.0223	2.6227					0.19373	0.14023	0.11034	0.059351
5.1396	3.1051	5.0253	2.6326					0.19997	0.14235	0.11257	0.060772
5.1472	3.1237	5.0282	2.6425					0.20626	0.14447	0.1148	0.062193
5.1549	3.1425	5.0312	2.6524					0.2126	0.14659	0.11704	0.063613
5.1626	3.1612	5.0341	2.6623					0.219	0.1487	0.11927	0.065034
5.1703	3.18	5.0371	2.6723					0.22544	0.1508	0.1215	0.066455
5.1782	3.1989	5.04	2.6822					0.23194	0.15289	0.12373	0.067876
5.1861	3.2178	5.043	2.6921					0.23848	0.15498	0.12596	0.069297
5.194	3.2367	5.0459	2.702					0.24508	0.15707	0.12819	0.070718
5.2021	3.2557	5.0489	2.7119					0.25173	0.15915	0.13043	0.072139
5.2102	3.2747	5.0518	2.7218					0.25843	0.16122	0.13266	0.07356
5.2183	3.2937	5.0548	2.7317					0.26518	0.16329	0.13489	0.074981
5.2265	3.3128	5.0577	2.7417					0.27199	0.16535	0.13712	0.076401
5.2348	3.332	5.0607	2.7516					0.27884	0.1674	0.13935	0.077822
5.2432	3.3512	5.0636	2.7615					0.28575	0.16945	0.14158	0.079243
5.2516	3.3704	5.0666	2.7714					0.2927	0.17149	0.14382	0.080664
5.2601	3.3897	5.0695	2.7813					0.29971	0.17353	0.14605	0.082085
5.2687	3.409	5.0725	2.7912					0.30677	0.17556	0.14828	0.083506
5.2773	3.4283	5.0754	2.8011					0.31388	0.17759	0.15051	0.084927
5.286	3.4477	5.0784	2.811					0.32104	0.17961	0.15274	0.086348
5.2948	3.4671	5.0813	2.821					0.32826	0.18162	0.15497	0.087768
5.3036	3.4866	5.0843	2.8309					0.33552	0.18363	0.15721	0.089189
5.3125	3.5061	5.0872	2.8408					0.34283	0.18563	0.15944	0.09061
5.3214	3.5256	5.0902	2.8507					0.3502	0.18762	0.16167	0.092031
5.3305	3.5452	5.0931	2.8606					0.35762	0.18961	0.1639	0.093452
5.3396	3.5648	5.0961	2.8705					0.36509	0.1916	0.16613	0.094873
5.3488	3.5844	5.099	2.8804					0.37261	0.19357	0.16836	0.096294
5.358	3.6041	5.102	2.8903					0.38018	0.19555	0.1706	0.097715
5.3673	3.6238	5.1049	2.9003					0.3878	0.19751	0.17283	0.099135
5.3767	3.6435	5.1079	2.9102					0.39547	0.19947	0.17506	0.10056
5.3862	3.6633	5.1108	2.9201					0.4032	0.20143	0.17729	0.10198
5.3957	3.6831	5.1138	2.93					0.41097	0.20337	0.17952	0.1034
5.4053	3.703	5.1167	2.9399					0.4188	0.20532	0.18176	0.10482
5.415	3.7229	5.1197	2.9498					0.42668	0.20725	0.18399	0.10624
5.4247	3.7428	5.1226	2.9597					0.43461	0.20918	0.18622	0.10766
5.4345	3.7627	5.1256	2.9697					0.44259	0.21111	0.18845	0.10908
5.4444	3.7827	5.1285	2.9796					0.45062	0.21302	0.19068	0.1105
5.4544	3.8027	5.1315	2.9895					0.4587	0.21494	0.19291	0.11192
5.4644	3.8228	5.1344	2.9994					0.46684	0.21684	0.19515	0.11334
5.4745	3.8429	5.1374	3.0093					0.47502	0.21874	0.19738	0.11477
5.4847	3.863	5.1403	3.0192					0.48326	0.22064	0.19961	0.11619
5.495	3.8831	5.1433	3.0291					0.49154	0.22253	0.20184	0.11761
5.5053	3.9033	5.1462	3.039					0.49988	0.22441	0.20407	0.11903
5.5157	3.9235	5.1492	3.049					0.50827	0.22629	0.2063	0.12045
5.5262	3.9437	5.1521	3.0589					0.51671	0.22816	0.20854	0.12187
5.5368	3.964	5.1551	3.0688					0.52521	0.23002	0.21077	0.12329
5.5474	3.9842	5.158	3.0787					0.53375	0.23188	0.213	0.12471
		5.161	3.0886					0.54234	0.23373	0.21523	0.12613
		5.1639	3.0985					0.55099	0.23558	0.21746	0.12755
		5.1669	3.1084					0.55969	0.23742	0.21969	0.12897
		5.1698	3.1183					0.56844	0.23926	0.22193	0.13039
		5.1728	3.1283					0.57723	0.24109	0.22416	0.13182
		5.1757	3.1382					0.58609	0.24291	0.22639	0.13324
		5.1787	3.1481					0.59499	0.24473	0.22862	0.13466
		5.1816	3.158					0.60394	0.24654	0.23085	0.13608
		5.1846	3.1679					0.61294	0.24834	0.23309	0.1375
		5.1875	3.1778					0.622	0.25014	0.23532	0.13892
		5.1905	3.1877					0.63111	0.25194	0.23755	0.14034
		5.1934	3.1976					0.64026	0.25372	0.23978	0.14176
		5.1964	3.2076					0.64947	0.25551	0.24201	0.14318
		5.1993	3.2175					0.65873	0.25728	0.24424	0.1446
		5.2023	3.2274					0.66804	0.25905	0.24648	0.14602
		5.2052	3.2373					0.67741	0.26082	0.24871	0.14745
		5.2082	3.2472					0.68682	0.26257	0.25094	0.14887
		5.2111	3.2571					0.69628	0.26433	0.25317	0.15029
		5.2141	3.267					0.7058	0.26607	0.2554	0.15171
		5.217	3.277					0.71537	0.26781	0.25763	0.15313
		5.22	3.2869					0.72499	0.26955	0.25987	0.15455
		5.2229	3.2968					0.73466	0.27127	0.2621	0.15597
		5.2259	3.3067					0.74438	0.273	0.26433	0.15739
		5.2288	3.3166					0.75415	0.27471	0.26656	0.15881
		5.2318	3.3265					0.76397	0.27642	0.26879	0.16023
		5.2347	3.3364					0.77385	0.27813	0.27102	0.16165
		5.2377	3.3463					0.78377	0.27983	0.27326	0.16308
		5.2406	3.3563					0.79375	0.28152	0.27549	0.1645
		5.2436	3.3662					0.80378	0.28321	0.27772	0.16592
		5.2465	3.3761					0.81385	0.28489	0.27995	0.16734
		5.2495	3.386					0.82398	0.28656	0.28218	0.16876
		5.2524	3.3959					0.83417	0.28823	0.28441	0.17018
		5.2554	3.4058					0.8444	0.28989	0.28665	0.1716
		5.2583	3.4157					0.85468	0.29155	0.28888	0.17302
		5.2613	3.4256					0.86502	0.2932	0.29111	0.17444
		5.2642	3.4356					0.8754	0.29485	0.29334	0.17586
		5.2672	3.4455					0.88584	0.29649	0.29557	0.17728
		5.2701	3.4554					0.89633	0.29812	0.29781	0.1787
		5.2731	3.4653					0.90687	0.29975	0.30004	0.18013
		5.276	3.4752					0.91746	0.30137	0.30227	0.18155
		5.279	3.4851					0.9281	0.30298	0.3045	0.18297
		5.2819	3.495					0.9388	0.30459	0.30673	0.18439
		5.2849	3.505					0.94954	0.3062	0.30896	0.18581
		5.2878	3.5149					0.96034	0.30779	0.3112	0.18723
		5.2908	3.5248					0.97118	0.30939	0.31343	0.18865
		5.2937	3.5347					0.98208	0.31097	0.31566	0.19007
		5.2967	3.5446					0.99303	0.31255	0.31789	0.19149
		5.2996	3.5545					1.004	0.31412	0.32012	0.19291
		5.3026	3.5644					1.0151	0.31569	0.32235	0.19433
		5.3055	3.5743					1.0262	0.31725	0.32459	0.19576
		5.3085	3.5843					1.0373	0.31881	0.32682	0.19718
		5.3114	3.5942					1.0485	0.32036	0.32905	0.1986
		5.3144	3.6041					1.0598	0.32191	0.33128	0.20002
		5.3173	3.614					1.0711	0.32344	0.33351	0.20144
		5.3203	3.6239					1.0825	0.32498	0.33574	0.20286
		5.3232	3.6338					1.0939	0.3265	0.33798	0.20428
		5.3262	3.6437					1.1053	0.32802	0.34021	0.2057
		5.3291	3.6536					1.1168	0.32954	0.34244	0.20712
		5.3321	3.6636					1.1284	0.33105	0.34467	0.20854
		5.335	3.6735					1.14	0.33255	0.3469	0.20996
		5.338	3.6834					1.1517	0.33404	0.34914	0.21138
		5.3409	3.6933					1.1634	0.33554	0.35137	0.21281
		5.3439	3.7032					1.1752	0.33702	0.3536	0.21423
		5.3468	3.7131					1.187	0.3385	0.35583	0.21565
		5.3498	3.723					1.1989	0.33997	0.35806	0.21707
		5.3527	3.7329					1.2108	0.34144	0.36029	0.21849
		5.3557	3.7429					1.2228	0.3429	0.36253	0.21991
		5.3586	3.7528					1.2348	0.34436	0.36476	0.22133
		5.3616	3.7627					1.2469	0.3458	0.36699	0.22275
		5.3645	3.7726					1.259	0.34725	0.36922	0.22417
		5.3675	3.7825					1.2712	0.34869	0.37145	0.22559
		5.3704	3.7924					1.2834	0.35012	0.37368	0.22701
		5.3734	3.8023					1.2957	0.35154	0.37592	0.22844
		5.3763	3.8123					1.308	0.35296	0.37815	0.22986
		5.3793	3.8222					1.3204	0.35438	0.38038	0.23128
		5.3822	3.8321					1.3328	0.35578	0.38261	0.2327
		5.3852	3.842					1.3453	0.35718	0.38484	0.23412
		5.3881	3.8519					1.3578	0.35858	0.38707	0.23554
		5.3911	3.8618					1.3704	0.35997	0.38931	0.23696
		5.394	3.8717					1.3831	0.36135	0.39154	0.23838
		5.397	3.8816					1.3958	0.36273	0.39377	0.2398
		5.3999	3.8916					1.4085	0.3641	0.396	0.24122
		5.4029	3.9015					1.4213	0.36547	0.39823	0.24264
		5.4058	3.9114					1.4341	0.36683	0.40046	0.24407
		5.4088	3.9213					1.447	0.36818	0.4027	0.24549
		5.4117	3.9312					1.46	0.36953	0.40493	0.24691
		5.4147	3.9411					1.473	0.37087	0.40716	0.24833
		5.4176	3.951					1.486	0.37221	0.40939	0.24975
		5.4206	3.9609					1.4991	0.37354	0.41162	0.25117
		5.4235	3.9709					1.5123	0.37487	0.41386	0.25259
		5.4265	3.9808					1.5255	0.37618	0.41609	0.25401
		5.4294	3.9907					1.5387	0.3775	0.41832	0.25543
		5.4324	4.0006					1.552	0.3788	0.42055	0.25685
		5.4353	4.0105					1.5654	0.3801	0.42278	0.25827
		5.4383	4.0204					1.5788	0.3814	0.42501	0.25969
		5.4412	4.0303					1.5922	0.38269	0.42725	0.26112
		5.4442	4.0403					1.6058	0.38397	0.42948	0.26254
		5.4471	4.0502					1.6193	0.38525	0.43171	0.26396
		5.4501	4.0601					1.6329	0.38652	0.43394	0.26538
		5.453	4.07					1.6466	0.38778	0.43617	0.2668
		5.456	4.0799					1.6603	0.38904	0.4384	0.26822
		5.4589	4.0898					1.6741	0.3903	0.44064	0.26964
		5.4619	4.0997					1.6879	0.39154	0.44287	0.27106
		5.4648	4.1096					1.7017	0.39279	0.4451	0.27248
		5.4678	4.1196					1.7157	0.39402	0.44733	0.2739
		5.4707	4.1295					1.7296	0.39525	0.44956	0.27532
		5.4737	4.1394					1.7437	0.39647	0.45179	0.27675
		5.4766	4.1493					1.7577	0.39769	0.45403	0.27817
		5.4796	4.1592					1.7718	0.3989	0.45626	0.27959
		5.4825	4.1691					1.786	0.40011	0.45849	0.28101
		5.4855	4.179					1.8002	0.40131	0.46072	0.28243
		5.4884	4.1889					1.8145	0.4025	0.46295	0.28385
		5.4914	4.1989					1.8288	0.40369	0.46518	0.28527
		5.4943	4.2088					1.8432	0.40487	0.46742	0.28669
		5.4973	4.2187					1.8577	0.40605	0.46965	0.28811
		5.5002	4.2286					1.8721	0.40722	0.47188	0.28953
		5.5032	4.2385					1.8867	0.40838	0.47411	0.29095
		5.5061	4.2484					1.9013	0.40954	0.47634	0.29238
		5.5091	4.2583					1.9159	0.41069	0.47858	0.2938
		5.512	4.2682					1.9306	0.41184	0.48081	0.29522
		5.515	4.2782					1.9453	0.41298	0.48304	0.29664
		5.5179	4.2881					1.9601	0.41412	0.48527	0.29806
		5.5209	4.298					1.9749	0.41524	0.4875	0.29948
		5.5238	4.3079					1.9898	0.41637	0.48973	0.3009
		5.5268	4.3178					2.0048	0.41748	0.49197	0.30232
		5.5297	4.3277					2.0198	0.41859	0.4942	0.30374
		5.5327	4.3376					2.0348	0.4197	0.49643	0.30516
		5.5356	4.3476					2.0499	0.4208	0.49866	0.30658
		5.5386	4.3575					2.065	0.42189	0.50089	0.308
		5.5415	4.3674					2.0802	0.42298	0.50312	0.30943
		5.5445	4.3773					2.0955	0.42406	0.50536	0.31085
		5.5474	4.3872					2.1108	0.42513	0.50759	0.31227
		5.5504	4.3971					2.1261	0.4262	0.50982	0.31369
		5.5533	4.407					2.1415	0.42727	0.51205	0.31511
		5.5563	4.4169					2.157	0.42832	0.51428	0.31653
		5.5592	4.4269					2.1725	0.42938	0.51651	0.31795
		5.5622	4.4368					2.1881	0.43042	0.51875	0.31937
		5.5651	4.4467					2.2037	0.43146	0.52098	0.32079
		5.5681	4.4566					2.2193	0.43249	0.52321	0.32221
		5.571	4.4665					2.235	0.43352	0.52544	0.32363
								2.2508	0.43454	0.52767	0.32506
								2.2666	0.43556	0.52991	0.32648
								2.2825	0.43657	0.53214	0.3279
								2.2984	0.43757	0.53437	0.32932
								2.3144	0.43857	0.5366	0.33074
								2.3304	0.43956	0.53883	0.33216
								2.3464	0.44055	0.54106	0.33358
								2.3626	0.44153	0.5433	0.335
								2.3787	0.4425	0.54553	0.33642
								2.3949	0.44347	0.54776	0.33784
								2.4112	0.44443	0.54999	0.33926
								2.4275	0.44539	0.55222	0.34068
								2.4439	0.44634	0.55445	0.34211
								2.4603	0.44728	0.55669	0.34353
								2.4768	0.44822	0.55892	0.34495
								2.4934	0.44916	0.56115	0.34637
								2.5099	0.45008	0.56338	0.34779
								2.5266	0.451	0.56561	0.34921
								2.5432	0.45192	0.56784	0.35063
								2.56	0.45283	0.57008	0.35205
								2.5768	0.45373	0.57231	0.35347
								2.5936	0.45463	0.57454	0.35489
								2.6105	0.45552	0.57677	0.35631
								2.6274	0.4564	0.579	0.35774
								2.6444	0.45728	0.58123	0.35916
								2.6615	0.45816	0.58347	0.36058
								2.6785	0.45902	0.5857	0.362
								2.6957	0.45988	0.58793	0.36342
								2.7129	0.46074	0.59016	0.36484
								2.7301	0.46159	0.59239	0.36626
								2.7474	0.46243	0.59463	0.36768
								2.7648	0.46327	0.59686	0.3691
								2.7822	0.4641	0.59909	0.37052
								2.7996	0.46493	0.60132	0.37194
								2.8171	0.46575	0.60355	0.37337
								2.8347	0.46656	0.60578	0.37479
								2.8523	0.46737	0.60802	0.37621
								2.8699	0.46817	0.61025	0.37763
								2.8876	0.46897	0.61248	0.37905
								2.9054	0.46976	0.61471	0.38047
								2.9232	0.47054	0.61694	0.38189
								2.9411	0.47132	0.61917	0.38331
								2.959	0.47209	0.62141	0.38473
								2.9769	0.47286	0.62364	0.38615
								2.9949	0.47362	0.62587	0.38757
								3.013	0.47437	0.6281	0.38899
								3.0311	0.47512	0.63033	0.39042
								3.0493	0.47587	0.63256	0.39184
								3.0675	0.4766	0.6348	0.39326
								3.0858	0.47733	0.63703	0.39468
								3.1041	0.47806	0.63926	0.3961
								3.1225	0.47878	0.64149	0.39752
								3.1409	0.47949	0.64372	0.39894
								3.1594	0.4802	0.64595	0.40036
								3.1779	0.4809	0.64819	0.40178
								3.1965	0.48159	0.65042	0.4032
								3.2151	0.48228	0.65265	0.40462
								3.2338	0.48297	0.65488	0.40605
								3.2525	0.48364	0.65711	0.40747
								3.2713	0.48431	0.65935	0.40889
								3.2901	0.48498	0.66158	0.41031
								3.309	0.48564	0.66381	0.41173
								3.3279	0.48629	0.66604	0.41315
								3.3469	0.48694	0.66827	0.41457
								3.3659	0.48758	0.6705	0.41599
								3.385	0.48822	0.67274	0.41741
								3.4042	0.48885	0.67497	0.41883
								3.4234	0.48947	0.6772	0.42025
								3.4426	0.49009	0.67943	0.42168
								3.4619	0.4907	0.68166	0.4231
								3.4812	0.49131	0.68389	0.42452
								3.5006	0.49191	0.68613	0.42594
								3.5201	0.4925	0.68836	0.42736
								3.5396	0.49309	0.69059	0.42878
								3.5591	0.49367	0.69282	0.4302
								3.5787	0.49425	0.69505	0.43162
								3.5984	0.49482	0.69728	0.43304
								3.6181	0.49538	0.69952	0.43446
								3.6378	0.49594	0.70175	0.43588
								3.6576	0.49649	0.70398	0.4373
								3.6775	0.49704	0.70621	0.43873
								3.6974	0.49758	0.70844	0.44015
								3.7174	0.49812	0.71068	0.44157
								3.7374	0.49865	0.71291	0.44299
								3.7574	0.49917	0.71514	0.44441
								3.7775	0.49969	0.71737	0.44583
								3.7977	0.5002	0.7196	0.44725
								3.8179	0.5007	0.72183	0.44867
								3.8382	0.5012	0.72407	0.45009
								3.8585	0.50169	0.7263	0.45151
								3.8789	0.50218	0.72853	0.45293
								3.8993	0.50266	0.73076	0.45436
								3.9198	0.50314	0.73299	0.45578
								3.9403	0.50361	0.73522	0.4572
								3.9608	0.50407	0.73746	0.45862
								3.9815	0.50453	0.73969	0.46004
								4.0021	0.50498	0.74192	0.46146
								4.0229	0.50543	0.74415	0.46288
								4.0436	0.50587	0.74638	0.4643
								4.0645	0.5063	0.74861	0.46572
								4.0854	0.50673	0.75085	0.46714
								4.1063	0.50715	0.75308	0.46856
								4.1273	0.50757	0.75531	0.46999
								4.1483	0.50798	0.75754	0.47141
								4.1694	0.50838	0.75977	0.47283
								4.1905	0.50878	0.762	0.47425
								4.2117	0.50917	0.76424	0.47567
								4.2329	0.50956	0.76647	0.47709
								4.2542	0.50994	0.7687	0.47851
								4.2756	0.51031	0.77093	0.47993
								4.297	0.51068	0.77316	0.48135
								4.3184	0.51104	0.7754	0.48277
								4.3399	0.5114	0.77763	0.48419
								4.3614	0.51175	0.77986	0.48561
								4.383	0.5121	0.78209	0.48704
								4.4047	0.51244	0.78432	0.48846
								4.4264	0.51277	0.78655	0.48988
								4.4481	0.5131	0.78879	0.4913
								4.4699	0.51342	0.79102	0.49272
								4.4918	0.51373	0.79325	0.49414
								4.5137	0.51404	0.79548	0.49556
								4.5356	0.51434	0.79771	0.49698
								4.5577	0.51464	0.79994	0.4984
								4.5797	0.51493	0.80218	0.49982
								4.6018	0.51522	0.80441	0.50124
								4.624	0.5155	0.80664	0.50267
								4.6462	0.51577	0.80887	0.50409
								4.6684	0.51604	0.8111	0.50551
								4.6908	0.5163	0.81333	0.50693
								4.7131	0.51656	0.81557	0.50835
								4.7355	0.51681	0.8178	0.50977
								4.758	0.51705	0.82003	0.51119
								4.7805	0.51729	0.82226	0.51261
								4.8031	0.51752	0.82449	0.51403
								4.8257	0.51775	0.82672	0.51545
								4.8484	0.51797	0.82896	0.51687
								4.8711	0.51818	0.83119	0.51829
								4.8939	0.51839	0.83342	0.51972
								4.9167	0.51859	0.83565	0.52114
								4.9396	0.51879	0.83788	0.52256
								4.9625	0.51898	0.84012	0.52398
								4.9855	0.51916	0.84235	0.5254
								5.0085	0.51934	0.84458	0.52682
								5.0316	0.51951	0.84681	0.52824
								5.0547	0.51968	0.84904	0.52966
								5.0779	0.51984	0.85127	0.53108
								5.1011	0.52	0.85351	0.5325
								5.1244	0.52014	0.85574	0.53392
								5.1478	0.52029	0.85797	0.53535
								5.1711	0.52042	0.8602	0.53677
								5.1946	0.52056	0.86243	0.53819
								5.2181	0.52068	0.86466	0.53961
								5.2416	0.5208	0.8669	0.54103
								5.2652	0.52091	0.86913	0.54245
								5.2888	0.52102	0.87136	0.54387
								5.3125	0.52112	0.87359	0.54529
								5.3363	0.52122	0.87582	0.54671
								5.3601	0.52131	0.87805	0.54813
								5.3839	0.52139	0.88029	0.54955
								5.4078	0.52147	0.88252	0.55098
								5.4318	0.52154	0.88475	0.5524
								5.4558	0.52161	0.88698	0.55382
								5.4798	0.52167	0.88921	0.55524
								5.5039	0.52172	0.89145	0.55666
								5.5281	0.52177	0.89368	0.55808
								5.5523	0.52181	0.89591	0.5595
								5.5766	0.52185	0.89814	0.56092
								5.6009	0.52188	0.90037	0.56234
								5.6252	0.5219	0.9026	0.56376
								5.6496	0.52192	0.90484	0.56518
								5.6741	0.52193	0.90707	0.5666
								5.6986	0.52194	0.9093	0.56803
								5.7232	0.52194	0.91153	0.56945
								5.7478	0.52193	0.91376	0.57087
								5.7725	0.52192	0.91599	0.57229
								5.7972	0.5219	0.91823	0.57371
								5.822	0.52188	0.92046	0.57513
								5.8468	0.52185	0.92269	0.57655
								5.8716	0.52181	0.92492	0.57797
								5.8966	0.52177	0.92715	0.57939
								5.9215	0.52173	0.92938	0.58081
								5.9466	0.52167	0.93162	0.58223
								5.9716	0.52161	0.93385	0.58366
								5.9968	0.52155	0.93608	0.58508
								6.0219	0.52148	0.93831	0.5865
								6.0472	0.5214	0.94054	0.58792
								6.0725	0.52132	0.94277	0.58934
								6.0978	0.52123	0.94501	0.59076
								6.1232	0.52114	0.94724	0.59218
								6.1486	0.52104	0.94947	0.5936
								6.1741	0.52093	0.9517	0.59502
								6.1996	0.52082	0.95393	0.59644
								6.2252	0.5207	0.95617	0.59786
								6.2509	0.52057	0.9584	0.59929
								6.2766	0.52044	0.96063	0.60071
								6.3023	0.52031	0.96286	0.60213
								6.3281	0.52017	0.96509	0.60355
								6.3539	0.52002	0.96732	0.60497
								6.3798	0.51986	0.96956	0.60639
								6.4058	0.5197	0.97179	0.60781
								6.4318	0.51954	0.97402	0.60923
								6.4578	0.51937	0.97625	0.61065
								6.4839	0.51919	0.97848	0.61207
								6.5101	0.51901	0.98071	0.61349
								6.5363	0.51882	0.98295	0.61491
								6.5625	0.51862	0.98518	0.61634
								6.5888	0.51842	0.98741	0.61776
								6.6152	0.51821	0.98964	0.61918
								6.6416	0.518	0.99187	0.6206
								6.6681	0.51778	0.9941	0.62202

## Sheet: Figure 3
Subplot a						Subplot b						Subplot c						Subplot d								Subplot e
Data		Ellipse Parameters				Data		Ellipse Parameters				Data		Ellipse Parameters				Data								Data
N_rel,1	N_rel,2	N_rel,1 = N_1,0 + V_1,0 / 2 * cos(phi)				N_rel,1	N_rel,2	N_rel,1 = N_1,0 + V_1,0 / 2 * cos(phi)				N_rel,1	N_rel,2	N_rel,1 = N_1,0 + V_1,0 / 2 * cos(phi)				2T	Visibility 1	lower bound	upper bound	Visibility 2	lower bound	upper bound		2T	|Deltaphi|	lower bound	upper bound
0.81147	0.13454	N_rel,2 = N_2.0 + V_2,0 / 2 * cos(phi + pi + Deltaphi)				0.60338	0.29325	N_rel,2 = N_2.0 + V_2,0 / 2 * cos(phi + pi + Deltaphi)				0.64092	0.6396	N_rel,2 = N_2.0 + V_2,0 / 2 * cos(phi + pi + Deltaphi)				2.3	0.699742	0.680856	0.744652	0.764304	0.731402	0.869586		2.3	0.298297	0.25924	0.311456
0.82829	0.24429					0.5605	0.74707					0.58393	0.62859					4.3	0.593686	0.584168	0.609852	0.528354	0.514296	0.531452		4.3	1.074	1.03078	1.099
0.86439	0.14244	N_1,0	0.516527			0.64465	0.34123	N_1,0	0.533497			0.44771	0.42829	N_1,0	0.521767			6.3	0.450106	0.434516	0.471146	0.38151	0.371136	0.41314		6.3	2.0623	1.96046	2.10782
0.80509	0.26704	lower bound	0.489411			0.70906	0.64924	lower bound	0.528807			0.61315	0.56564	lower bound	0.514464			8.3	0.538686	0.501674	0.56319	0.426016	0.416406	0.486748		8.3	2.9929	2.99214	3.14159
0.7049	0.21489	upper bound	0.522911			0.43768	0.29752	upper bound	0.53669			0.58397	0.63004	upper bound	0.527251			10.3	0.49069	0.481702	0.500316	0.470452	0.464312	0.48394		10.3	1.52838	1.4719	1.55135
0.79491	0.2804					0.5956	0.30568					0.59117	0.59099					12.3	0.740056	0.698984	0.7603	0.683746	0.550992	0.689274		12.3	0.487164	0.443304	0.55598
0.85313	0.035187	N_2,0	0.494525			0.51542	0.29543	N_2,0	0.515212			0.58602	0.56383	N_2,0	0.511367			16.3	0.573228	0.556952	0.598156	0.596822	0.56203	0.622992		16.3	1.80606	1.66711	1.84458
0.81545	0.20648	lower bound	0.483631			0.35358	0.72169	lower bound	0.513435			0.44014	0.40657	lower bound	0.50269			20.3	0.25197	0.233922	0.261696	0.258804	0.240136	0.268256		20.3	2.81869	2.77918	3.14159
0.78795	0.084285	upper bound	0.535932			0.4386	0.2985	upper bound	0.521827			0.45984	0.49419	upper bound	0.515749			24.3	0.305164	0.20947	0.30622	0.146442	0.137772	0.168804		24.3	1.21753	1.16825	1.77252
0.002818	0.81852					0.76538	0.45171					0.66131	0.58721
0.20024	0.80411	V_1,0	0.699742			0.53878	0.78828	V_1,0	0.49069			0.45919	0.44305	V_1,0	0.25197
0.22282	0.87184	lower bound	0.680856			0.57564	0.26208	lower bound	0.481702			0.48311	0.48849	lower bound	0.233922
0.14844	0.98288	upper bound	0.744652			0.79071	0.60863	upper bound	0.500316			0.37663	0.31851	upper bound	0.261696
0.23239	0.78646					0.29687	0.41267					0.59055	0.50224
0.83266	0.12906	V_2,0	0.764304			0.66043	0.32723	V_2,0	0.470452			0.59591	0.50027	V_2,0	0.258804
0.80119	0.2705	lower bound	0.731402			0.78814	0.66403	lower bound	0.464312			0.65737	0.60374	lower bound	0.240136
0.79593	0.14334	upper bound	0.869586			0.77764	0.43191	upper bound	0.48394			0.63294	0.62475	upper bound	0.268256
0.8338	0.19587					0.47621	0.32542					0.62673	0.59173
0.82251	0.13327	Deltaphi	-0.2983			0.35125	0.40964	Deltaphi	-1.5284			0.60326	0.62168	Deltaphi	-2.8187
0.20318	0.81347	lower bound	-0.3115			0.25327	0.49256	lower bound	-1.5513			0.43861	0.40965	lower bound	-3.1416
0.22962	0.82085	upper bound	-0.2592			0.34091	0.35955	upper bound	-1.4719			0.4867	0.42732	upper bound	-2.7792
0.26354	0.802					0.75155	0.35417					0.51803	0.48167
0.38561	0.7365					0.68699	0.31892					0.46855	0.44563
0.26823	0.99487					0.76542	0.69626					0.5597	0.59352
0.2178	0.80004					0.24657	0.55472					0.47665	0.49415
0.19195	0.7899					0.33594	0.69917					0.57532	0.5589
0.29156	0.81912					0.63159	0.34408					0.55387	0.53209
0.2783	0.83676					0.46732	0.73326					0.47618	0.41027
0.27612	0.88614					0.49243	0.33482					0.48665	0.42207
0.31648	0.83356					0.42181	0.34277					0.50517	0.43198
0.17448	0.82334					0.26013	0.45546					0.43115	0.44301
0.29488	0.61686					0.27566	0.54294					0.624	0.59395
0.24525	0.72502					0.3602	0.36248					0.5681	0.53002
0.27329	0.77979					0.3833	0.56573					0.59818	0.54149
0.26057	0.74859					0.75251	0.52033					0.61649	0.57536
0.44239	0.45939					0.82428	0.45986					0.43603	0.39443
0.40803	0.46833					0.43499	0.68299					0.48754	0.48156
0.19585	0.73223					0.45224	0.24845					0.4739	0.50423
0.19512	0.75643					0.33056	0.58557					0.59166	0.53749
0.22548	0.69218					0.30459	0.48891					0.4078	0.39135
0.35189	0.57227					0.53145	0.19586					0.55079	0.48372
0.46787	0.42644					0.49793	0.20379					0.58765	0.67812
0.28201	0.66532					0.7019	0.3013					0.33778	0.47451
0.2178	0.68699					0.80133	0.55964					0.39639	0.42392
0.52144	0.3724					0.77589	0.4256					0.48419	0.49693
0.542	0.35057					0.80439	0.5183					0.46581	0.50879
0.5149	0.35813					0.52692	0.30694					0.42479	0.42805
0.5995	0.30712					0.21125	0.46278					0.4544	0.38394
0.62106	0.29721					0.46221	0.29138					0.41965	0.39552
0.82234	0.24605					0.26676	0.46402					0.55527	0.57884
0.69283	0.23271					0.73777	0.42808					0.44114	0.46148
0.75423	0.13847					0.46706	0.297					0.62394	0.62637
0.57519	0.30882					0.41281	0.7147					0.53684	0.57128
0.70421	0.24412					0.28608	0.51626					0.57763	0.58925
0.67735	0.43549					0.71972	0.58046					0.61236	0.59392
0.7177	0.37526					0.25117	0.43791					0.45247	0.41545
0.82422	0.24271					0.56326	0.32058					0.416	0.40666
0.6116	0.4971					0.51512	0.30089					0.41382	0.47194
0.72848	0.33476					0.56909	0.75875					0.65079	0.6045
0.82131	0.14898					0.60996	0.73479					0.55375	0.50216
0.68794	0.19753					0.7524	0.52014					0.43451	0.41994
0.83088	0.22039					0.49698	0.20641					0.58135	0.52785
0.79474	0.15611					0.21008	0.65422					0.57353	0.5373
0.80695	0.14851					0.68671	0.2927					0.42478	0.38994
0.83733	0.10525					0.2701	0.53101					0.61145	0.60734
0.80647	0.345					0.24353	0.67338					0.57015	0.55517
0.82665	0.14694					0.24712	0.65888
0.86052	0.16887					0.70693	0.66772
0.83588	0.25312					0.56508	0.77767
0.63823	0.46545					0.69317	0.67525
0.76626	0.28424					0.48849	0.78103
0.304	0.79089					0.30683	0.5333
0.57271	0.52367					0.3348	0.71303
0.45044	0.67209					0.30071	0.54837
0.26491	0.81402					0.40666	0.75007
0.20424	0.82058					0.73131	0.35413
0.35133	0.74908					0.37639	0.28105
0.32361	0.76082					0.39207	0.74647
0.23878	0.78825					0.35596	0.60628
0.47193	0.65206					0.71793	0.34103
						0.52366	0.76197
						0.47281	0.28259
						0.41655	0.28671
						0.33795	0.61305
						0.57644	0.26548
						0.69025	0.68985
						0.54074	0.74519
						0.29233	0.57298
						0.50668	0.75616
						0.70761	0.67801
						0.7841	0.58514
						0.66917	0.42536
						0.43343	0.69419
						0.41908	0.29252
						0.66909	0.6449
						0.32036	0.64448
						0.40978	0.49764
						0.51451	0.34415
						0.50638	0.74938
						0.45679	0.6719
						0.45492	0.73476
						0.67512	0.72251
						0.64966	0.61105
						0.6384	0.41092
						0.75651	0.61434
						0.7142	0.65422
						0.45838	0.76198
						0.28268	0.50027
						0.32259	0.41458
						0.54539	0.2835
						0.72828	0.44176
						0.74603	0.55392
						0.24656	0.50915
						0.25954	0.64634
						0.73771	0.61991
						0.34456	0.48876
						0.3207	0.70927
						0.76443	0.55488
						0.3285	0.46312
						0.73103	0.37031
						0.40864	0.27806
						0.7865	0.49013
						0.37989	0.32731
						0.74102	0.50502
						0.55825	0.705
						0.31818	0.6556
						0.33922	0.32675
						0.26517	0.52192
						0.66237	0.313
						0.60982	0.31586
						0.46668	0.71759
						0.55844	0.74205
						0.41675	0.31148
						0.65187	0.33495
						0.60963	0.27704
						0.60879	0.75324
						0.31986	0.45595
						0.75781	0.5675
						0.30424	0.6189
						0.36813	0.34191
						0.43163	0.31307
						0.58241	0.7227
						0.77333	0.57304
						0.7764	0.42661
						0.64986	0.69556
						0.56519	0.73854
						0.49652	0.31358
						0.36745	0.6782
						0.77808	0.37595
						0.31394	0.60523
						0.40004	0.44249
						0.44804	0.72718
						0.52847	0.27713
						0.82887	0.51726
						0.36528	0.48762
						0.63566	0.68445
						0.349	0.71197
						0.82123	0.43981
						0.71245	0.29165
						0.43015	0.74091
						0.35031	0.43039
						0.61212	0.2562
						0.50767	0.74402
						0.80645	0.93617
						0.32574	0.46567
						0.76797	0.4286
						0.7671	0.59271
						0.51627	0.28802
						0.30229	0.58407
						0.76512	0.61767
						0.74835	0.36309
						0.38445	0.3524
						0.29924	0.48814
						0.76425	0.41835
						0.70293	0.39234
						0.42011	0.30047
						0.74734	0.4457
						0.7699	0.48883
						0.78172	0.53367
						0.57132	0.73163
						0.68859	0.64069

## Sheet: Figure 4
Subplot a and b																		Subplot c
Data	diff MZI, mf=2			diff MZI, mf=0				diff butterfly, mf=2				Fit to diff MZI, mf=2			Upper bound fit diff MZI, mf=0			Data	diff MZI, mf=2			diff MZI, mf=0				diff butterfly, mf=2
2T	|Deltaphi|	lower bound	upper bound	2T	|Deltaphi|	lower bound	upper bound	2T	|Deltaphi|	lower bound	upper bound	|Deltaphi| = 0.187319*A*(30-T)*T^2			|Deltaphi| = 0.187319*A*(40-T)*T^2			2T	Visibility	lower bound	upper bound	2T	Visibility	lower bound	upper bound	2T	Visibility	lower bound	upper bound
2.3	0.2983	0.285141	0.337357	2.3	0.167299	0	0.193215	4.5	0.186881	0	0.198908	A	39.46		A	0.31		2.3	0.732	0.699	0.837	2.3	0.6	0.553	0.613	4.5	0.56	0.495	0.565
4.3	1.0739	1.0489	1.11712	6.3	0.333062	0	0.395483	12.5	0.396447	0	0.444753	Std	0.02		Std	0.03		4.3	0.561	0.547	0.577	6.3	0.374	0.289	0.402	12.5	0.291	0.268	0.331
6.3	2.0622	2.01668	2.16404	12.3	0.149213	0	0.181886	20.5	0.224344	0	0.328523				lower boudn	0		6.3	0.416	0.4	0.448	12.3	0.589	0.535	0.601	20.5	0.306	0.22	0.302
8.3	3.2903	3.28955	3.43899	20.3	0.379873	0	0.489831											8.3	0.482	0.445	0.543	20.3	0.22	0.184	0.243
10.3	4.7548	4.69832	4.77777	30.3	0.364388	0	0.425832											10.3	0.481	0.472	0.494	30.3	0.671	0.525	0.686
12.3	6.7704	6.70158	6.81426	40.3	0.47179	0	0.515198											12.3	0.712	0.579	0.732	40.3	0.807	0.762	0.834
16.3	10.7603	10.7218	10.8993															16.3	0.585	0.55	0.611
20.3	15.3851	15.0622	15.4246															20.3	0.255	0.236	0.265
24.3	20.0671	20.0178	20.6221															24.3	0.226	0.13	0.248

## Sheet: Figure 5
Main figure
Data				Global fit
2T	mag field curvature	lower bound	upper bound	mag field curvature	Std
2.3	649.53	564.41	678.16	614.05	0.31
4.3	693.1	665.09	709.13
6.3	642.99	611.25	657.31
8.3	613.9	586.2	614.05
10.3	599.27	596.47	606.43
12.3	623.54	619.5	629.77
16.3	615.92	613.74	623.85
20.3	624.94	623.39	638.17
24.3	632.57	631.01	650.15

## Sheet: Supplementary Figure 1
Subplot a							Subplot b			Subplot c
Data			Fit				Data			Data
distance	Omega	Std	distance = A*exp(-2*distance^2/width^2)				x'	y'		x	z
0.290551	1.1811	0.0139046	A	2.71997			-0.216114	-0.19359		-0.054	1.62
0.454088	0.506613	0.0157031	Std	0.11525			-0.329478	-0.31159		-0.125	2.222
0.139196	2.481	0.019171					-0.125944	-0.05859		0.026	1.471
0.234441	1.6274	0.032154	width	0.47215			-0.233454	-0.01359		-0.071	1.626
0.475302	0.327984	0.005442	Std	0.02387			-0.473874	-0.01459		-0.313	1.621
0.21471	1.8171	0.0168573					0.213272	-0.01959		0.377	1.612
0.10284	2.4178	0.0201594					-0.0828851	-0.06059		0.064	1.397
0.0201166	2.6355	0.0359755					-0.00973591	-0.01759		0.153	1.614
0.114826	2.4233	0.0307339					0.10139	0.05341		0.3	2.109
							Beam center			Beam center
							x'	y'		z = 11.976*(x-0.0209)
							0	0
							Beam width			Beam width
							0.47215			0.47215

## Sheet: Supplementary Figure 2
Subplot a							Subplot b							Subplot c
Data			Fit				Data			Fit				Data			Fit
t	Delta_x	Std	Delta_x = Deltavx/omegax*sin(omegax*(t - 15.13))				t	Delta_z	Std	Delta_z = Deltavz/omegaz*sin(omegaz*(t - 15.13))				t	Delta_xz	Std	Delta_xz = Deltav/omega*sin(omega*(t - 15.13))
35.13	0.0172008	0.00156413	Deltavx	0.00092			35.13	0.222541	0.000640166	Deltavz	0.01098			35.13	0.223205	0.000193928	Deltav	0.01102
35.13	0.0181859	0.00174364	Std	1e-05			35.13	0.223384	0.000715044	Std	2e-05			35.13	0.224123	0.000208154	Std	2e-05
35.13	0.0189217	0.00173688					35.13	0.224478	0.000708716					35.13	0.225274	0.000170306
45.13	0.0263058	0.00219293	omegax	0.00649681			45.13	0.328779	0.00098939	omegaz	0.00605699			45.13	0.32983	0.000196687	omega	0.00606327
45.13	0.0255301	0.00183097	Std	0.000333009			45.13	0.333395	0.000837178	Std	8.79646e-05			45.13	0.334371	0.000172632	Std	8.79646e-05
45.13	0.0259393	0.00197608					45.13	0.3293	0.000962241					45.13	0.33032	0.000200425
25.13	0.00961476	0.00172065					25.13	0.111531	0.000603245					25.13	0.111945	0.000204254
25.13	0.0101194	0.00157969					25.13	0.111915	0.000542151					25.13	0.112372	0.000214913
25.13	0.00954402	0.00172633					25.13	0.110245	0.000616499					25.13	0.110657	0.000211387	Tangent
25.13	0.00891436	0.00173698					25.13	0.110275	0.000617738					25.13	0.110635	0.00024147	Delta_xz = Deltav*(t - 15.13))
55.13	0.035321	0.00293752					55.13	0.442324	0.00150771					55.13	0.443732	0.000351253
55.13	0.0367455	0.00265035					55.13	0.442829	0.00136015					55.13	0.444351	0.000242271
55.13	0.0345301	0.00260632					55.13	0.43622	0.00140851					55.13	0.437585	0.000248986
55.13	0.0347039	0.00223522					55.13	0.442958	0.00119196					55.13	0.444315	0.000257574
125.13	0.0947265	0.00417384					125.13	1.11362	0.0052301					125.13	1.11765	0.000725381
125.13	0.0935435	0.00383994					125.13	1.11174	0.00564303					125.13	1.11566	0.000678314
125.13	0.0930311	0.00434307					125.13	1.1214	0.00607973					125.13	1.12525	0.000777556
135.13	0.100194	0.00403104					135.13	1.21245	0.00601604					135.13	1.21658	0.000779616
135.13	0.0989383	0.00393273					135.13	1.20427	0.00579362					135.13	1.20832	0.000627144
135.13	0.100424	0.00460816					135.13	1.20665	0.00589281					135.13	1.21082	0.000810655
145.13	0.102545	0.00761101					145.13	1.28219	0.00961395					145.13	1.28628	0.00123667
145.13	0.100079	0.00673208					145.13	1.28978	0.0105465					145.13	1.29366	0.00129457
145.13	0.107196	0.00719308					145.13	1.29032	0.00966552					145.13	1.29477	0.00132227
145.13	0.106334	0.00467491					145.13	1.28895	0.00768044					145.13	1.29333	0.000999518
65.13	0.046366	0.00332707					65.13	0.540913	0.0019317					65.13	0.542897	0.000394427
65.13	0.044407	0.0031956					65.13	0.544854	0.00209092					65.13	0.546661	0.00037094
65.13	0.0446115	0.00310356					65.13	0.543741	0.00196931					65.13	0.545568	0.000427423
75.13	0.0537273	0.00286533					75.13	0.645459	0.00197046					75.13	0.647692	0.000425877
75.13	0.0532455	0.00281724					75.13	0.642069	0.0022223					75.13	0.644273	0.000392689
75.13	0.0540304	0.00286341					75.13	0.646805	0.00207985					75.13	0.649058	0.000432094
85.13	0.0621716	0.00373					85.13	0.743109	0.00317798					85.13	0.745705	0.00045802
85.13	0.059158	0.00249398					85.13	0.745973	0.00237733					85.13	0.748315	0.000466432
95.13	0.0700533	0.00285178					95.13	0.842985	0.00291902					95.13	0.845891	0.000512761
95.13	0.0693776	0.00255953					95.13	0.843969	0.00277127					95.13	0.846816	0.000461339
105.13	0.0777591	0.00304662					105.13	0.935845	0.00345649					105.13	0.93907	0.000487234
105.13	0.0786073	0.00351988					105.13	0.93824	0.00379039					105.13	0.941527	0.000520287
105.13	0.0781077	0.00342845					105.13	0.93244	0.00386704					105.13	0.935705	0.000575224
115.13	0.0862975	0.00389415					115.13	1.0281	0.00491199					115.13	1.03171	0.000604988
115.13	0.0865918	0.00384637					115.13	1.02512	0.00482701					115.13	1.02877	0.000567591
115.13	0.089006	0.00420404					115.13	1.02347	0.00452002					115.13	1.02733	0.00061041

## Sheet: Supplementary Figure 3
Subplot a						Subplot b						Subplot c						Subplot d						Subplot e						Subplot f
Data		Ellipse Parameters				Data		Ellipse Parameters				Data		Ellipse Parameters				Data		Ellipse Parameters				Data		Ellipse Parameters				Data		Ellipse Parameters
N_rel,1	N_rel,2	N_rel,1 = N_1,0 + V_1,0 / 2 * cos(phi)				N_rel,1	N_rel,2	N_rel,1 = N_1,0 + V_1,0 / 2 * cos(phi)				N_rel,1	N_rel,2	N_rel,1 = N_1,0 + V_1,0 / 2 * cos(phi)				N_rel,1	N_rel,2	N_rel,1 = N_1,0 + V_1,0 / 2 * cos(phi)				N_rel,1	N_rel,2	N_rel,1 = N_1,0 + V_1,0 / 2 * cos(phi)				N_rel,1	N_rel,2	N_rel,1 = N_1,0 + V_1,0 / 2 * cos(phi)
0.5168	0.4596	N_rel,2 = N_2.0 + V_2,0 / 2 * cos(phi + pi + Deltaphi)				0.7363	0.3385	N_rel,2 = N_2.0 + V_2,0 / 2 * cos(phi + pi + Deltaphi)				0.3956	0.8533	N_rel,2 = N_2.0 + V_2,0 / 2 * cos(phi + pi + Deltaphi)				0.5168	0.4596	N_rel,2 = N_2.0 + V_2,0 / 2 * cos(phi + pi + Deltaphi)				0.6867	0.3678	N_rel,2 = N_2.0 + V_2,0 / 2 * cos(phi + pi + Deltaphi)				0.5464	0.5112	N_rel,2 = N_2.0 + V_2,0 / 2 * cos(phi + pi + Deltaphi)
0.7557	0.2046					0.6982	0.2257					0.7096	0.0989					0.7557	0.2046					0.3777	0.6296					0.4933	0.5004
0.7042	0.3162	N_1,0	0.478772			0.6719	0.3766	N_1,0	0.532279			0.1957	0.8085	N_1,0	0.479841			0.7042	0.3162	N_1,0	0.526659			0.5826	0.5284	N_1,0	0.501052			0.5014	0.5627	N_1,0	0.482233
0.5056	0.5449	lower bound	0.459023			0.7538	0.2571	lower bound	0.506098			0.4825	0.2383	lower bound	0.463009			0.5056	0.5449	lower bound	0.512487			0.5938	0.459	lower bound	0.498438			0.4924	0.5764	lower bound	0.465301
0.6925	0.4184	upper bound	0.484386			0.4017	0.6654	upper bound	0.535717			0.1602	0.8032	upper bound	0.490354			0.6925	0.4184	upper bound	0.530943			0.5402	0.4581	upper bound	0.520681			0.4549	0.5691	upper bound	0.49367
0.5963	0.4363					0.7134	0.3406					0.9181	0.0894					0.5963	0.4363					0.3871	0.6446					0.4602	0.5904
0.7511	0.2528	N_2,0	0.4897			0.5866	0.3912	N_2,0	0.492965			0.4174	0.6512	N_2,0	0.488349			0.7511	0.2528	N_2,0	0.481661			0.3656	0.6932	N_2,0	0.536019			0.4367	0.6197	N_2,0	0.571232
0.3366	0.6591	lower bound	0.477789			0.5027	0.48	lower bound	0.490252			0.5875	0.5117	lower bound	0.476083			0.3366	0.6591	lower bound	0.481465			0.3874	0.567	lower bound	0.520467			0.4639	0.4872	lower bound	0.540478
0.639	0.3918	upper bound	0.504125			0.7343	0.3222	upper bound	0.514606			0.5686	0.3559	upper bound	0.493694			0.639	0.3918	upper bound	0.506582			0.569	0.4589	upper bound	0.539756			0.4699	0.6408	upper bound	0.578261
0.4683	0.6386					0.6186	0.4401					0.335	0.6321					0.4683	0.6386					0.4	0.5538					0.4221	0.5787
0.4831	0.547	V_1,0	0.524678			0.4303	0.599	V_1,0	0.596			0.8027	0.2617	V_1,0	0.714208			0.4831	0.547	V_1,0	0.527964			0.4426	0.5921	V_1,0	0.334864			0.4875	0.4898	V_1,0	0.286976
0.6278	0.3868	lower bound	0.480786			0.2606	0.6987	lower bound	0.54162			0.6982	0.3246	lower bound	0.668954			0.6278	0.3868	lower bound	0.495218			0.6256	0.4932	lower bound	0.313462			0.4558	0.6428	lower bound	0.220576
0.2949	0.782	upper bound	0.537232			0.6943	0.2793	upper bound	0.608022			0.5042	0.5797	upper bound	0.741548			0.2949	0.782	upper bound	0.533462			0.3868	0.6282	upper bound	0.363594			0.5626	0.5364	upper bound	0.282692
0.2788	0.6613					0.7697	0.2809					0.8543	0.0613					0.2788	0.6613					0.3903	0.5494					0.4394	0.5276
0.3807	0.6903	V_2,0	0.67461			0.239	0.7545	V_2,0	0.581992			0.4346	0.2431	V_2,0	0.899854			0.3807	0.6903	V_2,0	0.59214			0.4517	0.5097	V_2,0	0.247178			0.42	0.6933	V_2,0	0.325124
0.4306	0.5953	lower bound	0.627932			0.6198	0.4024	lower bound	0.53856			0.2696	0.9538	lower bound	0.880714			0.4306	0.5953	lower bound	0.527084			0.4064	0.629	lower bound	0.224408			0.4214	0.6039	lower bound	0.239208
0.4684	0.5493	upper bound	0.677846			0.4212	0.6562	upper bound	0.582764			0.4721	0.2584	upper bound	0.91507			0.4684	0.5493	upper bound	0.597138			0.6606	0.4353	upper bound	0.287006			0.5638	0.4921	upper bound	0.318818
0.2537	0.7235					0.6439	0.4928					0.6806	0.159					0.2537	0.7235					0.6902	0.4366					0.55	0.4702
0.419	0.5456	Deltaphi	-0.1673			0.7499	0.4707	Deltaphi	-0.1492			0.4221	0.7942	Deltaphi	-0.4718			0.419	0.5456	Deltaphi	-0.1869			0.5957	0.5295	Deltaphi	-0.3964			0.4134	0.6318	Deltaphi	-0.2243
0.5754	0.4863	lower bound	-0.1932			0.273	0.6993	lower bound	-0.1819			0.6907	0.0723	lower bound	-0.5152			0.5754	0.4863	lower bound	-0.1989			0.4633	0.6173	lower bound	-0.4448			0.5263	0.5305	lower bound	-0.3285
0.5169	0.3959	upper bound	0			0.6909	0.3296	upper bound	0			0.0661	0.9492	upper bound	0			0.5169	0.3959	upper bound	0			0.4345	0.5508	upper bound	0			0.4076	0.6519	upper bound	0
0.4257	0.6838					0.6662	0.381					0.2882	0.5013					0.4257	0.6838					0.4289	0.5357					0.506	0.5656
0.4006	0.5786					0.795	0.2953					0.5433	0.9281					0.4006	0.5786					0.3974	0.5548					0.3818	0.668
0.6868	0.455					0.7168	0.4052					0.2208	0.2999					0.6868	0.455					0.6133	0.546					0.4227	0.6448
0.3129	0.7694					0.3811	0.6703					0.504	0.397					0.3129	0.7694					0.535	0.485					0.4775	0.569
0.4134	0.5533					0.8312	0.2212					0.4844	0.6855					0.4134	0.5533					0.65	0.4457					0.3548	0.6517
0.4807	0.4073					0.7758	0.2498					0.4921	0.1082					0.4807	0.4073					0.3245	0.5976					0.5558	0.4741
0.3391	0.6759					0.7411	0.2573					0.6348	0.056					0.3391	0.6759					0.3773	0.6524					0.4761	0.5692
0.3495	0.6211					0.6984	0.3484					0.4404	0.5817					0.3495	0.6211					0.676	0.4484					0.5952	0.4549
0.5858	0.4214					0.3433	0.7336					0.1633	0.8971					0.5858	0.4214					0.5736	0.4645					0.4867	0.5385
0.5112	0.5217					0.3849	0.7044					0.2871	0.5686					0.5112	0.5217					0.604	0.4274					0.5403	0.4527
0.4715	0.6417					0.3266	0.5701					0.2033	0.6693					0.4715	0.6417					0.3625	0.6914					0.4102	0.5757
0.5901	0.3395					0.3674	0.6176					0.3299	0.5243					0.5901	0.3395					0.3653	0.5719					0.3537	0.6175
0.5616	0.5053					0.3327	0.6246					0.2155	0.7288					0.5616	0.5053					0.5694	0.4587					0.498	0.5088
0.2806	0.6743					0.5369	0.4919					0.8446	0.083					0.2806	0.6743					0.4435	0.5189					0.471	0.5755
0.7655	0.2417					0.391	0.7939					0.6277	0.4174					0.7655	0.2417					0.4929	0.5104					0.5843	0.4351
0.2714	0.7673					0.6139	0.3739					0.5696	0.0825					0.2714	0.7673					0.4359	0.6483					0.5448	0.4434
0.667	0.3739					0.7296	0.2082					0.2324	0.8686					0.667	0.3739					0.5181	0.4956					0.4347	0.6483
0.4457	0.5956					0.45	0.5589					0.3404	0.2171					0.4457	0.5956					0.4328	0.6049					0.4425	0.6024
0.5746	0.4539					0.3238	0.6915					0.1967	0.5793					0.5746	0.4539					0.3607	0.5528					0.5245	0.5013
0.6935	0.3512					0.7075	0.2438					0.5457	0.3223					0.6935	0.3512					0.4166	0.5884					0.5121	0.5356
0.5401	0.4088					0.3517	0.6345					0.4195	0.6244					0.5401	0.4088					0.4468	0.5946					0.4264	0.6065
0.7808	0.1942					0.3654	0.7998					0.5356	0.2609					0.7808	0.1942					0.4247	0.6484					0.5491	0.5021
0.6471	0.377					0.352	0.689					0.4958	0.6306					0.6471	0.377					0.444	0.6317					0.4836	0.5398
0.7248	0.3085					0.3713	0.6336					0.6341	0.4944					0.7248	0.3085					0.6438	0.4109					0.4099	0.6231
0.6352	0.4031					0.5783	0.4411					0.542	0.9335					0.6352	0.4031					0.4134	0.6385					0.3694	0.7173
0.5094	0.3961					0.2658	0.7679					0.6717	0.3058					0.5094	0.3961					0.6132	0.464					0.5722	0.4972
0.598	0.3991					0.6791	0.2079					0.8072	0.0841					0.598	0.3991					0.594	0.5572					0.5081	0.5291
0.6633	0.3224					0.2632	0.8265					0.7886	0.0692					0.6633	0.3224					0.3703	0.6308					0.4299	0.576
0.6473	0.4328					0.2112	0.6527					0.5211	0.4128					0.6473	0.4328					0.5227	0.4705					0.3443	0.7294
0.4657	0.5418					0.1808	0.7171					0.1303	0.5728					0.4657	0.5418					0.6089	0.3709					0.6188	0.5442
0.5342	0.4978					0.6166	0.3821					0.912	0.1223					0.5342	0.4978					0.6007	0.4442					0.4754	0.5835
0.5433	0.5522					0.6061	0.3031					0.4813	0.6291					0.5433	0.5522					0.409	0.6355					0.4797	0.5685
0.5546	0.4379					0.7496	0.285					0.5969	0.5887					0.5546	0.4379					0.37	0.593					0.6309	0.4257
0.679	0.369					0.2491	0.7677					0.7318	0.4034					0.679	0.369					0.4228	0.5954					0.3686	0.5903
0.4485	0.6155					0.3768	0.6205					0.3778	0.8287					0.4485	0.6155					0.6314	0.4959					0.5221	0.5149
0.5308	0.4655					0.7795	0.3486					0.2587	0.8743					0.5308	0.4655					0.5969	0.4075					0.5624	0.5597
0.4819	0.4932					0.7172	0.3155					0.3531	0.7156					0.4819	0.4932					0.342	0.6554					0.3995	0.6395
0.4579	0.6036					0.2024	0.7453					0.7131	0.4211					0.4579	0.6036					0.6248	0.4826					0.5973	0.3398
0.6916	0.341					0.5291	0.5209					0.4053	0.1554					0.6916	0.341					0.4506	0.6024					0.5386	0.5828
0.4818	0.5169					0.3605	0.6395					0.399	0.2264					0.4818	0.5169					0.5495	0.5271					0.4767	0.6128
0.5303	0.6342					0.6134	0.3673					0.7966	0.0584					0.5303	0.6342					0.4047	0.5792					0.502	0.5216
0.5561	0.4997					0.5033	0.5205					0.3604	0.9243					0.5561	0.4997					0.4156	0.6394					0.512	0.4739
0.6864	0.2171					0.3972	0.6202					0.4773	0.4693					0.6864	0.2171					0.4186	0.6744					0.4397	0.5488
						0.2697	0.7572					0.1979	0.4768											0.6337	0.4484					0.5174	0.4499
												0.4851	0.3027											0.3944	0.6176					0.3902	0.6112
												0.6705	0.2888																	0.4963	0.5861
												0.2526	0.893
												0.1414	0.4735
												0.6957	0.2319
												0.1433	0.5434
												0.6571	0.1017
												0.2242	0.6418
												0.7894	0.0636
												0.4297	0.4144
												0.5307	0.6227
												0.1892	0.8851
												0.737	0.3979
												0.2678	0.4514
												0.4062	0.3466
												0.6379	0.3582
												0.1656	0.9358
												0.7009	0.0836
												0.8835	0.1737
												0.3885	0.426
												0.5873	0.4901
												0.2669	0.6104
												0.2363	0.9187
												0.9031	0.2209
												0.8653	0.2099
												0.3604	0.895
												0.7127	0.1351
												0.2276	0.6809
												0.1186	0.6701
												0.1114	0.8776
												0.4471	0.6415
												0.7116	0.3983
												0.3956	0.5645
												0.2526	0.8585
												0.457	0.5522
												0.1547	0.8796
												0.2011	0.4504
												0.6734	0.4618
												0.8261	0.0658
												0.3711	0.7514
												0.1493	0.9246
												0.3954	0.6192
												0.3039	0.8898
												0.7742	0.2268
												0.5662	0.7406
												0.282	0.8891
												0.3442	0.5713

## Sheet: Supplementary Figure 4
Subplot a					Subplot b					Subplot c
Data					Data					Data
Deltaphi	rel. frequency	value of original ellipse data			Deltaphi	rel. frequency	value of original ellipse data			Deltaphi	rel. frequency	value of original ellipse data
0.151008	0.001	Deltaphi	0.298288		1.34543	0.001	Deltaphi	1.52838		2.62998	0.001	Deltaphi	2.81868
0.151671	0				1.34659	0				2.63116	0
0.152335	0.001	mean value of bootstrap data			1.34776	0	mean value of bootstrap data			2.63234	0	mean value of bootstrap data
0.152999	0	Deltaphi	0.289068		1.34892	0	Deltaphi	1.51162		2.63352	0	Deltaphi	2.82702
0.153662	0				1.35009	0				2.6347	0.001
0.154326	0	1-sigma conf bounds			1.35125	0	1-sigma conf bounds			2.63588	0	1-sigma conf bounds
0.154989	0.001	lower bound	0.2592		1.35242	0	lower bound	1.4719		2.63706	0	lower bound	2.7792
0.155653	0.001	upper bound	0.3115		1.35358	0	upper bound	1.5513		2.63825	0.001	upper bound	2.878
0.156316	0.001				1.35475	0				2.63943	0
0.15698	0				1.35591	0				2.64061	0
0.157644	0				1.35708	0				2.64179	0
0.158307	0				1.35824	0				2.64297	0.002
0.158971	0.002				1.35941	0				2.64415	0
0.159634	0				1.36058	0.001				2.64533	0.001
0.160298	0				1.36174	0.001				2.64652	0
0.160962	0				1.36291	0				2.6477	0.002
0.161625	0				1.36407	0				2.64888	0
0.162289	0				1.36524	0				2.65006	0.001
0.162952	0.001				1.3664	0				2.65124	0
0.163616	0				1.36757	0				2.65242	0.002
0.164279	0				1.36873	0.001				2.6536	0
0.164943	0.001				1.3699	0				2.65478	0
0.165607	0.002				1.37106	0				2.65597	0.002
0.16627	0.001				1.37223	0.001				2.65715	0.001
0.166934	0				1.3734	0.002				2.65833	0.003
0.167597	0				1.37456	0				2.65951	0.001
0.168261	0.002				1.37573	0.002				2.66069	0.004
0.168924	0.001				1.37689	0.002				2.66187	0.004
0.169588	0				1.37806	0.002				2.66305	0
0.170252	0.004				1.37922	0.002				2.66423	0.001
0.170915	0.001				1.38039	0.005				2.66542	0.002
0.171579	0.001				1.38155	0.002				2.6666	0.003
0.172242	0				1.38272	0.002				2.66778	0.003
0.172906	0.001				1.38388	0.004				2.66896	0.001
0.17357	0				1.38505	0				2.67014	0.003
0.174233	0.001				1.38622	0.001				2.67132	0.001
0.174897	0.003				1.38738	0.004				2.6725	0.002
0.17556	0.005				1.38855	0.004				2.67369	0.003
0.176224	0.001				1.38971	0.004				2.67487	0.007
0.176887	0.006				1.39088	0.001				2.67605	0.001
0.177551	0.001				1.39204	0.004				2.67723	0.003
0.178215	0.005				1.39321	0.005				2.67841	0.009
0.178878	0.004				1.39437	0.005				2.67959	0.004
0.179542	0.001				1.39554	0.008				2.68077	0.007
0.180205	0.002				1.3967	0.007				2.68195	0.007
0.180869	0.003				1.39787	0.006				2.68314	0.004
0.181532	0.006				1.39904	0.012				2.68432	0.009
0.182196	0.004				1.4002	0.011				2.6855	0.008
0.18286	0.004				1.40137	0.013				2.68668	0.004
0.183523	0.005				1.40253	0.023				2.68786	0.01
0.184187	0.003				1.4037	0.032				2.68904	0.009
0.18485	0.001				1.40486	0.034				2.69022	0.008
0.185514	0.01				1.40603	0.017				2.6914	0.014
0.186177	0.006				1.40719	0.027				2.69259	0.011
0.186841	0.002				1.40836	0.032				2.69377	0.017
0.187505	0.008				1.40952	0.038				2.69495	0.017
0.188168	0.005				1.41069	0.021				2.69613	0.018
0.188832	0.008				1.41186	0.038				2.69731	0.017
0.189495	0.007				1.41302	0.041				2.69849	0.018
0.190159	0.006				1.41419	0.044				2.69967	0.013
0.190823	0.004				1.41535	0.062				2.70085	0.013
0.191486	0.008				1.41652	0.05				2.70204	0.022
0.19215	0.006				1.41768	0.06				2.70322	0.021
0.192813	0.004				1.41885	0.064				2.7044	0.021
0.193477	0.005				1.42001	0.06				2.70558	0.029
0.19414	0.012				1.42118	0.093				2.70676	0.038
0.194804	0.01				1.42234	0.092				2.70794	0.031
0.195468	0.009				1.42351	0.098				2.70912	0.051
0.196131	0.014				1.42468	0.098				2.71031	0.038
0.196795	0.011				1.42584	0.109				2.71149	0.038
0.197458	0.014				1.42701	0.103				2.71267	0.052
0.198122	0.012				1.42817	0.117				2.71385	0.044
0.198785	0.012				1.42934	0.134				2.71503	0.054
0.199449	0.023				1.4305	0.126				2.71621	0.049
0.200113	0.012				1.43167	0.148				2.71739	0.061
0.200776	0.012				1.43283	0.167				2.71857	0.064
0.20144	0.015				1.434	0.181				2.71976	0.061
0.202103	0.013				1.43516	0.204				2.72094	0.085
0.202767	0.012				1.43633	0.207				2.72212	0.075
0.203431	0.02				1.4375	0.229				2.7233	0.08
0.204094	0.026				1.43866	0.236				2.72448	0.091
0.204758	0.012				1.43983	0.234				2.72566	0.083
0.205421	0.034				1.44099	0.259				2.72684	0.081
0.206085	0.014				1.44216	0.256				2.72802	0.119
0.206748	0.021				1.44332	0.276				2.72921	0.095
0.207412	0.025				1.44449	0.279				2.73039	0.106
0.208076	0.016				1.44565	0.287				2.73157	0.109
0.208739	0.029				1.44682	0.348				2.73275	0.124
0.209403	0.022				1.44798	0.342				2.73393	0.139
0.210066	0.034				1.44915	0.37				2.73511	0.15
0.21073	0.024				1.45031	0.392				2.73629	0.163
0.211393	0.023				1.45148	0.408				2.73748	0.156
0.212057	0.034				1.45265	0.42				2.73866	0.175
0.212721	0.023				1.45381	0.381				2.73984	0.181
0.213384	0.025				1.45498	0.486				2.74102	0.187
0.214048	0.045				1.45614	0.48				2.7422	0.186
0.214711	0.036				1.45731	0.459				2.74338	0.207
0.215375	0.041				1.45847	0.482				2.74456	0.202
0.216039	0.043				1.45964	0.517				2.74574	0.232
0.216702	0.046				1.4608	0.522				2.74693	0.237
0.217366	0.053				1.46197	0.532				2.74811	0.257
0.218029	0.045				1.46313	0.587				2.74929	0.249
0.218693	0.052				1.4643	0.658				2.75047	0.28
0.219356	0.05				1.46547	0.656				2.75165	0.281
0.22002	0.047				1.46663	0.638				2.75283	0.291
0.220684	0.049				1.4678	0.728				2.75401	0.338
0.221347	0.08				1.46896	0.671				2.75519	0.343
0.222011	0.069				1.47013	0.719				2.75638	0.402
0.222674	0.069				1.47129	0.703				2.75756	0.38
0.223338	0.077				1.47246	0.789				2.75874	0.368
0.224001	0.07				1.47362	0.75				2.75992	0.341
0.224665	0.102				1.47479	0.77				2.7611	0.438
0.225329	0.102				1.47595	0.825				2.76228	0.406
0.225992	0.104				1.47712	0.813				2.76346	0.443
0.226656	0.105				1.47829	0.9				2.76465	0.47
0.227319	0.116				1.47945	0.915				2.76583	0.432
0.227983	0.144				1.48062	0.891				2.76701	0.512
0.228647	0.131				1.48178	0.948				2.76819	0.505
0.22931	0.124				1.48295	0.933				2.76937	0.529
0.229974	0.131				1.48411	0.896				2.77055	0.549
0.230637	0.136				1.48528	1.015				2.77173	0.579
0.231301	0.139				1.48644	0.984				2.77291	0.564
0.231964	0.158				1.48761	1.073				2.7741	0.567
0.232628	0.142				1.48877	1.015				2.77528	0.633
0.233292	0.152				1.48994	1.07				2.77646	0.65
0.233955	0.162				1.49111	1.001				2.77764	0.65
0.234619	0.171				1.49227	1.078				2.77882	0.681
0.235282	0.173				1.49344	1.102				2.78	0.705
0.235946	0.184				1.4946	1.152				2.78118	0.706
0.236609	0.177				1.49577	1.111				2.78236	0.755
0.237273	0.194				1.49693	1.139				2.78355	0.736
0.237937	0.183				1.4981	1.182				2.78473	0.792
0.2386	0.214				1.49926	1.105				2.78591	0.77
0.239264	0.215				1.50043	1.099				2.78709	0.787
0.239927	0.241				1.50159	1.135				2.78827	0.814
0.240591	0.279				1.50276	1.145				2.78945	0.875
0.241255	0.264				1.50393	1.222				2.79063	0.924
0.241918	0.278				1.50509	1.195				2.79182	0.927
0.242582	0.304				1.50626	1.138				2.793	0.97
0.243245	0.347				1.50742	1.197				2.79418	0.918
0.243909	0.322				1.50859	1.185				2.79536	0.942
0.244572	0.347				1.50975	1.078				2.79654	0.924
0.245236	0.382				1.51092	1.116				2.79772	0.922
0.2459	0.349				1.51208	1.211				2.7989	0.924
0.246563	0.348				1.51325	1.225				2.80008	0.968
0.247227	0.335				1.51441	1.172				2.80127	0.978
0.24789	0.404				1.51558	1.205				2.80245	0.912
0.248554	0.37				1.51675	1.147				2.80363	1.028
0.249217	0.398				1.51791	1.169				2.80481	1.048
0.249881	0.382				1.51908	1.182				2.80599	0.992
0.250545	0.424				1.52024	1.19				2.80717	1.041
0.251208	0.405				1.52141	1.066				2.80835	0.94
0.251872	0.396				1.52257	1.091				2.80953	1.006
0.252535	0.407				1.52374	1.07				2.81072	1.035
0.253199	0.426				1.5249	1.061				2.8119	0.979
0.253863	0.396				1.52607	1.061				2.81308	1.005
0.254526	0.453				1.52723	1.072				2.81426	1.016
0.25519	0.431				1.5284	0.992				2.81544	0.998
0.255853	0.425				1.52957	1.033				2.81662	1
0.256517	0.404				1.53073	1.034				2.8178	1.031
0.25718	0.439				1.5319	1.002				2.81899	1.023
0.257844	0.392				1.53306	0.983				2.82017	1.019
0.258508	0.427				1.53423	0.972				2.82135	1.054
0.259171	0.406				1.53539	0.949				2.82253	1.031
0.259835	0.438				1.53656	0.889				2.82371	1.011
0.260498	0.426				1.53772	0.872				2.82489	1.016
0.261162	0.463				1.53889	0.853				2.82607	1.006
0.261825	0.48				1.54005	0.804				2.82725	0.992
0.262489	0.505				1.54122	0.806				2.82844	1.034
0.263153	0.474				1.54238	0.815				2.82962	0.959
0.263816	0.483				1.54355	0.84				2.8308	0.912
0.26448	0.457				1.54472	0.817				2.83198	0.926
0.265143	0.459				1.54588	0.82				2.83316	0.908
0.265807	0.466				1.54705	0.716				2.83434	0.941
0.266471	0.435				1.54821	0.729				2.83552	0.921
0.267134	0.424				1.54938	0.683				2.8367	0.9
0.267798	0.393				1.55054	0.68				2.83789	0.858
0.268461	0.39				1.55171	0.682				2.83907	0.877
0.269125	0.367				1.55287	0.618				2.84025	0.878
0.269788	0.401				1.55404	0.593				2.84143	0.835
0.270452	0.375				1.5552	0.612				2.84261	0.799
0.271116	0.305				1.55637	0.59				2.84379	0.807
0.271779	0.299				1.55754	0.55				2.84497	0.805
0.272443	0.368				1.5587	0.569				2.84615	0.824
0.273106	0.329				1.55987	0.546				2.84734	0.768
0.27377	0.309				1.56103	0.558				2.84852	0.795
0.274433	0.319				1.5622	0.523				2.8497	0.75
0.275097	0.328				1.56336	0.519				2.85088	0.705
0.275761	0.325				1.56453	0.462				2.85206	0.765
0.276424	0.339				1.56569	0.428				2.85324	0.721
0.277088	0.336				1.56686	0.426				2.85442	0.678
0.277751	0.34				1.56802	0.44				2.85561	0.694
0.278415	0.373				1.56919	0.406				2.85679	0.612
0.279079	0.399				1.57036	0.371				2.85797	0.623
0.279742	0.391				1.57152	0.404				2.85915	0.637
0.280406	0.451				1.57269	0.326				2.86033	0.604
0.281069	0.439				1.57385	0.343				2.86151	0.528
0.281733	0.474				1.57502	0.291				2.86269	0.58
0.282396	0.553				1.57618	0.307				2.86387	0.529
0.28306	0.59				1.57735	0.301				2.86506	0.519
0.283724	0.567				1.57851	0.304				2.86624	0.492
0.284387	0.631				1.57968	0.313				2.86742	0.488
0.285051	0.679				1.58084	0.267				2.8686	0.487
0.285714	0.763				1.58201	0.247				2.86978	0.452
0.286378	0.79				1.58318	0.21				2.87096	0.451
0.287041	0.806				1.58434	0.211				2.87214	0.43
0.287705	0.882				1.58551	0.193				2.87332	0.495
0.288369	0.946				1.58667	0.184				2.87451	0.447
0.289032	1.02				1.58784	0.2				2.87569	0.437
0.289696	0.99				1.589	0.154				2.87687	0.431
0.290359	1.033				1.59017	0.161				2.87805	0.412
0.291023	1.157				1.59133	0.151				2.87923	0.444
0.291687	1.162				1.5925	0.163				2.88041	0.426
0.29235	1.266				1.59366	0.141				2.88159	0.4
0.293014	1.255				1.59483	0.132				2.88278	0.428
0.293677	1.352				1.596	0.102				2.88396	0.407
0.294341	1.453				1.59716	0.109				2.88514	0.415
0.295004	1.402				1.59833	0.108				2.88632	0.395
0.295668	1.537				1.59949	0.103				2.8875	0.362
0.296332	1.508				1.60066	0.095				2.88868	0.368
0.296995	1.473				1.60182	0.08				2.88986	0.342
0.297659	1.492				1.60299	0.078				2.89104	0.338
0.298322	1.572				1.60415	0.079				2.89223	0.306
0.298986	1.534				1.60532	0.066				2.89341	0.298
0.299649	1.552				1.60648	0.059				2.89459	0.298
0.300313	1.564				1.60765	0.067				2.89577	0.31
0.300977	1.577				1.60882	0.051				2.89695	0.293
0.30164	1.576				1.60998	0.05				2.89813	0.285
0.302304	1.583				1.61115	0.037				2.89931	0.278
0.302967	1.568				1.61231	0.035				2.90049	0.318
0.303631	1.559				1.61348	0.036				2.90168	0.261
0.304295	1.565				1.61464	0.041				2.90286	0.272
0.304958	1.477				1.61581	0.029				2.90404	0.281
0.305622	1.552				1.61697	0.022				2.90522	0.276
0.306285	1.488				1.61814	0.034				2.9064	0.249
0.306949	1.493				1.6193	0.032				2.90758	0.284
0.307612	1.357				1.62047	0.031				2.90876	0.297
0.308276	1.346				1.62164	0.025				2.90995	0.25
0.30894	1.403				1.6228	0.022				2.91113	0.252
0.309603	1.196				1.62397	0.019				2.91231	0.226
0.310267	1.215				1.62513	0.018				2.91349	0.224
0.31093	1.089				1.6263	0.025				2.91467	0.224
0.311594	1.087				1.62746	0.018				2.91585	0.224
0.312257	1.014				1.62863	0.022				2.91703	0.192
0.312921	0.97				1.62979	0.023				2.91821	0.195
0.313585	0.913				1.63096	0.018				2.9194	0.188
0.314248	0.84				1.63212	0.016				2.92058	0.188
0.314912	0.824				1.63329	0.015				2.92176	0.184
0.315575	0.787				1.63445	0.011				2.92294	0.197
0.316239	0.737				1.63562	0.008				2.92412	0.175
0.316903	0.667				1.63679	0.007				2.9253	0.158
0.317566	0.587				1.63795	0.012				2.92648	0.175
0.31823	0.582				1.63912	0.012				2.92766	0.164
0.318893	0.578				1.64028	0.007				2.92885	0.18
0.319557	0.512				1.64145	0.007				2.93003	0.171
0.32022	0.488				1.64261	0.007				2.93121	0.167
0.320884	0.412				1.64378	0.004				2.93239	0.185
0.321548	0.413				1.64494	0.008				2.93357	0.154
0.322211	0.377				1.64611	0.003				2.93475	0.167
0.322875	0.354				1.64727	0.01				2.93593	0.147
0.323538	0.345				1.64844	0.004				2.93712	0.148
0.324202	0.327				1.64961	0.005				2.9383	0.149
0.324865	0.306				1.65077	0.006				2.93948	0.149
0.325529	0.269				1.65194	0.003				2.94066	0.143
0.326193	0.27				1.6531	0.006				2.94184	0.118
0.326856	0.214				1.65427	0.004				2.94302	0.12
0.32752	0.204				1.65543	0.002				2.9442	0.123
0.328183	0.165				1.6566	0.004				2.94538	0.117
0.328847	0.148				1.65776	0.002				2.94657	0.104
0.329511	0.127				1.65893	0.002				2.94775	0.094
0.330174	0.128				1.66009	0.001				2.94893	0.101
0.330838	0.103				1.66126	0.001				2.95011	0.078
0.331501	0.096				1.66243	0.002				2.95129	0.086
0.332165	0.098				1.66359	0.002				2.95247	0.069
0.332828	0.078				1.66476	0.002				2.95365	0.049
0.333492	0.078				1.66592	0.002				2.95483	0.063
0.334156	0.068				1.66709	0.002				2.95602	0.067
0.334819	0.061				1.66825	0.001				2.9572	0.045
0.335483	0.051				1.66942	0				2.95838	0.046
0.336146	0.047				1.67058	0.003				2.95956	0.059
0.33681	0.052				1.67175	0.001				2.96074	0.038
0.337473	0.035				1.67291	0.001				2.96192	0.037
0.338137	0.025				1.67408	0.004				2.9631	0.047
0.338801	0.027				1.67525	0.003				2.96429	0.041
0.339464	0.013				1.67641	0.001				2.96547	0.042
0.340128	0.024				1.67758	0				2.96665	0.037
0.340791	0.013				1.67874	0.001				2.96783	0.035
0.341455	0.017				1.67991	0.002				2.96901	0.021
0.342119	0.005				1.68107	0.001				2.97019	0.016
0.342782	0.016				1.68224	0				2.97137	0.022
0.343446	0.017				1.6834	0				2.97255	0.018
0.344109	0.012				1.68457	0				2.97374	0.006
0.344773	0.006				1.68573	0.001				2.97492	0.016
0.345436	0.01				1.6869	0.001				2.9761	0.014
0.3461	0.004				1.68807	0.001				2.97728	0.006
0.346764	0.007				1.68923	0.001				2.97846	0.008
0.347427	0.003				1.6904	0				2.97964	0.009
0.348091	0.003				1.69156	0.001				2.98082	0.013
0.348754	0.003				1.69273	0				2.982	0.004
0.349418	0.001				1.69389	0.001				2.98319	0.006
0.350081	0.002				1.69506	0				2.98437	0.01
0.350745	0.002				1.69622	0				2.98555	0.009
0.351409	0.002				1.69739	0				2.98673	0.006
0.352072	0.002				1.69855	0.001				2.98791	0.001
0.352736	0				1.69972	0				2.98909	0.001
0.353399	0.003				1.70089	0				2.99027	0.005
0.354063	0.002				1.70205	0				2.99145	0.001
0.354727	0				1.70322	0				2.99264	0.001
0.35539	0.001				1.70438	0.001				2.99382	0
0.356054	0				1.70555	0				2.995	0.001
0.356717	0.001				1.70671	0				2.99618	0
0.357381	0				1.70788	0				2.99736	0
0.358044	0.001				1.70904	0				2.99854	0
0.358708	0				1.71021	0				2.99972	0
0.359372	0.001				1.71137	0				3.00091	0
0.360035	0.001				1.71254	0.001				3.00209	0.001
